# Supplementary material for: Bayesian Estimation of the Variation in Strength and Aerobic Physical Performances in Young Eumenorrheic Female College Students during a Menstrual Cycle
Source: Sports (Basel). 2021 Sep 17;9(9):130. doi: 10.3390/sports9090130 (PMC8472434; doi:10.3390/sports9090130)
Supplement: Supplementary file 1 [file sports-09-00130-s001.zip]

Archive with 3 entries (3 files):
- S1 Results and diagnostics.pdf
- S1 Results using frequentist methods.txt
- S1 source data.txt
