# Supplementary material for: Bayesian Estimation of the Variation in Strength and Aerobic Physical Performances in Young Eumenorrheic Female College Students during a Menstrual Cycle
Source: Sports (Basel). 2021 Sep 17;9(9):130. doi: 10.3390/sports9090130 (PMC8472434; doi:10.3390/sports9090130)
Supplement: Supplementary file 1 [file sports-09-00130-s001.zip › S1 Results using frequentist methods.txt]

S1: Results using frequentist methods

Test day 2 (T1)
Test day 8 (T2)
Test day 14 (T3)
Test day 21 (T4)
Bench press (BP)
Leg press (LP)
push up (PU)
Number of (N)

###################################################################################

Welch Two Sample t-test

Body mass

data:  T1 and T2
t = -0.015603, df = 21.998, p-value = 0.9877
alternative hypothesis: true difference in means is not equal to 0
95 percent confidence interval:
 -10.043608   9.893608
sample estimates:
mean of x mean of y 
 61.11667  61.19167 

data:  T1 and T3
t = 0.021049, df = 21.995, p-value = 0.9834
alternative hypothesis: true difference in means is not equal to 0
95 percent confidence interval:
 -9.752784  9.952784
sample estimates:
mean of x mean of y 
 61.11667  61.01667 

data:  T1 and T4
t = -0.052568, df = 21.996, p-value = 0.9586
alternative hypothesis: true difference in means is not equal to 0
95 percent confidence interval:
 -10.112948   9.612948
sample estimates:
mean of x mean of y 
 61.11667  61.36667

data:  T2 and T3
t = 0.036677, df = 21.988, p-value = 0.9711
alternative hypothesis: true difference in means is not equal to 0
95 percent confidence interval:
 -9.720462 10.070462
sample estimates:
mean of x mean of y 
 61.19167  61.01667

data:  T2 and T4
t = -0.03664, df = 21.99, p-value = 0.9711
alternative hypothesis: true difference in means is not equal to 0
95 percent confidence interval:
 -10.080561   9.730561
sample estimates:
mean of x mean of y 
 61.19167  61.36667

data:  T4 and T3
t = 0.074153, df = 22, p-value = 0.9416
alternative hypothesis: true difference in means is not equal to 0
95 percent confidence interval:
 -9.438641 10.138641
sample estimates:
mean of x mean of y 
 61.36667  61.01667

1RM beanch press

data:  T1 and T2
t = -0.7579, df = 21.957, p-value = 0.4566
alternative hypothesis: true difference in means is not equal to 0
95 percent confidence interval:
 -8.345231  3.878564
sample estimates:
mean of x mean of y 
 33.16667  35.40000

data:  T1 and T3
t = 0.3987, df = 20.537, p-value = 0.6942
alternative hypothesis: true difference in means is not equal to 0
95 percent confidence interval:
 -4.504670  6.638004
sample estimates:
mean of x mean of y 
 33.16667  32.10000 

data:  T1 and T4
t = -0.16245, df = 21.46, p-value = 0.8725
alternative hypothesis: true difference in means is not equal to 0
95 percent confidence interval:
 -7.351956  6.285289
sample estimates:
mean of x mean of y 
 33.16667  33.70000 

data:  T2 and T3
t = 1.268, df = 20.937, p-value = 0.2187
alternative hypothesis: true difference in means is not equal to 0
95 percent confidence interval:
 -2.113132  8.713132
sample estimates:
mean of x mean of y 
     35.4      32.1 

data:  T2 and T4
t = 0.5273, df = 21.141, p-value = 0.6035
alternative hypothesis: true difference in means is not equal to 0
95 percent confidence interval:
 -5.001877  8.401877
sample estimates:
mean of x mean of y 
     35.4      33.7 

data:  T4 and T3
t = 0.53729, df = 18.856, p-value = 0.5974
alternative hypothesis: true difference in means is not equal to 0
95 percent confidence interval:
 -4.636087  7.836087
sample estimates:
mean of x mean of y 
     33.7      32.1

1RM leg press

data:  T1 and T2
t = -0.49003, df = 21.345, p-value = 0.6291
alternative hypothesis: true difference in means is not equal to 0
95 percent confidence interval:
 -34.80039  21.51706
sample estimates:
mean of x mean of y 
  98.0500  104.6917

data:  T1 and T3
t = 0.1886, df = 20.508, p-value = 0.8523
alternative hypothesis: true difference in means is not equal to 0
95 percent confidence interval:
 -27.28276  32.71609
sample estimates:
mean of x mean of y 
 98.05000  95.33333 

data:  T1 and T4
t = -0.26211, df = 21.409, p-value = 0.7957
alternative hypothesis: true difference in means is not equal to 0
95 percent confidence interval:
 -31.53462  24.46796
sample estimates:
mean of x mean of y 
  98.0500  101.5833

data:  T2 and T3
t = 0.6045, df = 21.785, p-value = 0.5518
alternative hypothesis: true difference in means is not equal to 0
95 percent confidence interval:
 -22.76590  41.48257
sample estimates:
mean of x mean of y 
104.69167  95.33333

data:  T2 and T4
t = 0.21253, df = 21.998, p-value = 0.8336
alternative hypothesis: true difference in means is not equal to 0
95 percent confidence interval:
 -27.22268  33.43934
sample estimates:
mean of x mean of y 
 104.6917  101.5833

data:  T4 and T3
t = 0.4054, df = 21.744, p-value = 0.6891
alternative hypothesis: true difference in means is not equal to 0
95 percent confidence interval:
 -25.74456  38.24456
sample estimates:
mean of x mean of y 
101.58333  95.33333 

Number of push ups

data:  T1 and T2
t = -0.28845, df = 20.169, p-value = 0.7759
alternative hypothesis: true difference in means is not equal to 0
95 percent confidence interval:
 -8.227804  6.227804
sample estimates:
mean of x mean of y 
    20.25     21.25 

data:  T1 and T3
t = -0.31331, df = 21.992, p-value = 0.757
alternative hypothesis: true difference in means is not equal to 0
95 percent confidence interval:
 -6.984414  5.151080
sample estimates:
mean of x mean of y 
 20.25000  21.16667

data:  T1 and T4
t = 0.30544, df = 21.9, p-value = 0.7629
alternative hypothesis: true difference in means is not equal to 0
95 percent confidence interval:
 -5.309004  7.142337
sample estimates:
mean of x mean of y 
 20.25000  19.33333

data:  T2 and T3
t = 0.023877, df = 20.358, p-value = 0.9812
alternative hypothesis: true difference in means is not equal to 0
95 percent confidence interval:
 -7.188795  7.355462
sample estimates:
mean of x mean of y 
 21.25000  21.16667

data:  T2 and T4
t = 0.53936, df = 20.816, p-value = 0.5954
alternative hypothesis: true difference in means is not equal to 0
95 percent confidence interval:
 -5.477457  9.310791
sample estimates:
mean of x mean of y 
 21.25000  19.33333 

data:  T4 and T3
t = -0.60545, df = 21.948, p-value = 0.5511
alternative hypothesis: true difference in means is not equal to 0
95 percent confidence interval:
 -8.114026  4.447359
sample estimates:
mean of x mean of y 
 19.33333  21.16667 

Number of leg press

data:  T1 and T2
t = -0.25195, df = 20.346, p-value = 0.8036
alternative hypothesis: true difference in means is not equal to 0
95 percent confidence interval:
 -5.407645  4.240978
sample estimates:
mean of x mean of y 
 15.33333  15.91667

data:  T1 and T3
t = -0.21851, df = 20.608, p-value = 0.8292
alternative hypothesis: true difference in means is not equal to 0
95 percent confidence interval:
 -7.018749  5.685416
sample estimates:
mean of x mean of y 
 15.33333  16.00000 

data:  T1 and T4
t = 0.65989, df = 21.284, p-value = 0.5164
alternative hypothesis: true difference in means is not equal to 0
95 percent confidence interval:
 -4.118710  7.952044
sample estimates:
mean of x mean of y 
 15.33333  13.41667

data:  T2 and T3
t = -0.029877, df = 17.495, p-value = 0.9765
alternative hypothesis: true difference in means is not equal to 0
95 percent confidence interval:
 -5.955379  5.788712
sample estimates:
mean of x mean of y 
 15.91667  16.00000

data:  T2 and T4
t = 0.95119, df = 18.36, p-value = 0.3539
alternative hypothesis: true difference in means is not equal to 0
95 percent confidence interval:
 -3.014049  8.014049
sample estimates:
mean of x mean of y 
 15.91667  13.41667 

data:  T4 and T3
t = -0.78407, df = 21.859, p-value = 0.4414
alternative hypothesis: true difference in means is not equal to 0
95 percent confidence interval:
 -9.418799  4.252133
sample estimates:
mean of x mean of y 
 13.41667  16.00000 

1600 M time trial

data:  T1 and T2
t = 0.6258, df = 20.599, p-value = 0.5383
alternative hypothesis: true difference in means is not equal to 0
95 percent confidence interval:
 -55.07455 102.40789
sample estimates:
mean of x mean of y 
 612.9167  589.2500 

data:  T1 and T3
t = -0.10712, df = 21.774, p-value = 0.9157
alternative hypothesis: true difference in means is not equal to 0
95 percent confidence interval:
 -88.27839  79.61172
sample estimates:
mean of x mean of y 
 612.9167  617.2500 

data:  T1 and T4
t = 0.035808, df = 20.177, p-value = 0.9718
alternative hypothesis: true difference in means is not equal to 0
95 percent confidence interval:
 -76.29503  78.96170
sample estimates:
mean of x mean of y 
 612.9167  611.5833

data:  T2 and T3
t = -0.78775, df = 21.429, p-value = 0.4395
alternative hypothesis: true difference in means is not equal to 0
95 percent confidence interval:
 -101.82841   45.82841
sample estimates:
mean of x mean of y 
   589.25    617.25 

data:  T2 and T4
t = -0.70155, df = 21.959, p-value = 0.4903
alternative hypothesis: true difference in means is not equal to 0
95 percent confidence interval:
 -88.36111  43.69444
sample estimates:
mean of x mean of y 
 589.2500  611.5833 

data:  T4 and T3
t = -0.16226, df = 21.113, p-value = 0.8726
alternative hypothesis: true difference in means is not equal to 0
95 percent confidence interval:
 -78.27020  66.93686
sample estimates:
mean of x mean of y 
 611.5833  617.2500 
