# Supplementary material for: Bayesian Estimation of the Variation in Strength and Aerobic Physical Performances in Young Eumenorrheic Female College Students during a Menstrual Cycle
Source: Sports (Basel). 2021 Sep 17;9(9):130. doi: 10.3390/sports9090130 (PMC8472434; doi:10.3390/sports9090130)
Supplement: Supplementary file 1 [file sports-09-00130-s001.zip › S1 source data.txt]

S1: source data

Test day 2 (T1)
Test day 8 (T2)
Test day 14 (T3)
Test day 21 (T4)
Bench press (BP)
Leg press (LP)
push up (PU)
Number of (N)


Body mass T1: 51.8, 82.1, 58.3, 54.1, 57, 55.4, 54.6, 61.8, 49.4, 52.6, 82.9, 73.4

Body mass T2: 52.8, 82.1, 57.9, 53.8, 58.1, 55.3, 55, 63.1, 48.3, 51.6, 82.9, 73.4

Body mass T3: 52.8, 80.5, 58.7, 53.3, 57.7, 55.3, 55, 63.3, 48.3, 51.6, 83, 72.7

Body mass T4: 52.4, 81.4, 58.7, 54.1, 57, 54.8, 56, 63.3, 49, 53.1, 82.9, 73.7

------------------------------------------------------------------------------------------------------

1RM BP T1: 34, 30, 26, 26, 20, 36, 40.5, 31.5, 30.6, 36, 46, 41.4

1RM BP T2: 29, 29, 30, 33, 25, 40.5, 44, 33.3, 34.5, 36.5, 49, 41

1RM BP T3: 29, 25, 30.6, 34, 27, 29, 37, 30.6, 28, 31, 43.5, 40.5

1RM BP T4: 25, 27, 29, 32, 29, 34, 39, 24, 30, 36, 51, 48.4

------------------------------------------------------------------------------------------------------

1RM LP T1: 89, 129.6, 61, 105, 54, 75, 116.5, 92.5, 77.7, 89.8, 150, 136.5

1RM LP T2: 97.2, 130, 64.8, 108, 62, 80.5, 126, 102, 83.3, 88.5, 195, 119

1RM LP T3: 48, 129.6, 73.5, 116, 59.4, 65, 104, 100, 70, 67, 187.5, 124

1RM LP T4: 96, 136.5, 60, 126, 68.3, 74, 105, 96, 75, 71, 178.2, 133

------------------------------------------------------------------------------------------------------

N PU T1: 22, 17, 19, 25, 3, 19, 30, 22, 17, 16, 29, 24

N PU T2: 22, 12, 18, 35, 3, 19, 39, 25, 19, 14, 24, 25

N PU T3: 16, 17, 26, 21, 5, 23, 35, 23, 20, 18, 23, 27

N PU T4: 25, 16, 8, 25, 3, 23, 26, 22, 23, 13, 25, 23

------------------------------------------------------------------------------------------------------

N LP T1: 18, 9, 17, 15, 9, 15, 33, 10, 12, 13, 18, 15

N LP T2: 11, 18, 13, 12, 16, 16, 24, 9, 16, 14, 17, 25

N LP T3: 11, 29, 15, 11, 12, 14, 31, 8, 8, 10, 15, 28

N LP T4: 9, 10, 9, 16, 9, 11, 33, 4, 11, 17, 10, 22

------------------------------------------------------------------------------------------------------

1600 m T1: 676, 695, 699, 761, 661, 616, 485, 696, 447, 517, 484, 618

1600 m T2: 661, 700, 598, 666, 623, 613, 483, 679, 483, 533, 507, 525

1600 m T3: 763, 737, 607, 677, 614, 705, 535, 654, 466, 609, 525, 515

1600 m T4: 671, 669, 639, 669, 646, 676, 501, 677, 453, 615, 585, 538
